# Supplementary material for: Zn-URJC-12 Material Constituted of Two Different Organic Ligands for CO2 Valorization into Cyclic Carbonates
Source: Nanomaterials (Basel). 2025 Jul 1;15(13):1018. doi: 10.3390/nano15131018 (PMC12250655; doi:10.3390/nano15131018)
Supplement: Supplementary file 1 [file nanomaterials-15-01018-s001.zip]

Archive with 1 entries (1 files):
- nanomaterials-3702940-supplementary.pdf
